# Supplementary material for: Differential Responses of Vanilla Accessions to Root Rot and Colonization by Fusarium oxysporum f. sp. radicis-vanillae
Source: Front Plant Sci. 2015 Dec 18;6:1125. doi: 10.3389/fpls.2015.01125 (PMC4683197; doi:10.3389/fpls.2015.01125)
Supplement: TABLE S1 — Correspondence between in vitro rating based on AUDPC and RSR-levels rated in the field in 2013 for 26 accessions rated with two methods. HS highly susceptible, S susceptible, MS moderately susceptible, SR slightly resistant, R resistant. [file Table_1.XLSX]

## Sheet: synthese
Accession	AUDPC value	in vitro resistance Class	RSR_level (2013)
pla0642	26.75	HS	severe
pla0622	26.1667	HS	moderate
pla0001	25.125	HS	severe
pla0656	23	S	moderate
pla0640	22.75	S	moderate
ins0087	22	S	Null
tah0017	21.625	S	severe
pla0038	20.3214	S	Null
pla0041	20.3	S	severe
pla0632	20.1667	S	severe
pla0040	19.625	S	moderate
pla0631	17.25	MS	moderate
pla0673	16.875	MS	severe
pla0654	16.25	MS	severe
pla0763	16.1667	MS	severe
pla0659	16	MS	severe
mad0142	15.0625	SR	Null
hum0108	14.875	SR	moderate
cha0666	10.5	SR	moderate
bah0086	0	R	Null
sp0068	0	R	Null
cre0106	0	R	Null
hyb0056	0	R	Null
hyb0139	0	R	Null
pla0020	0	R	Null
pom0018	0	R	Null

## Sheet: TCD
Nombre de #	Étiquettes de colonnes
Étiquettes de lignes	F	FF	Ok	Total général
HS	1	2		3
MS	1	4		5
R			7	7
S	3	3	2	8
SR	2		1	3
Total général	7	9	10	26

## Sheet: SupplFig3
Nombre de #			field rating 2013
Invitro rating		null	moderate	severe	Total
HS			1	2	3			pla0642
S		2	3	3	8			pla0001
MS			1	4	5
SR		1	2		3
R		7			7
Total		10	7	9	26
